# Supplementary material for: Factors Affecting Post-Challenge Survival of Flavobacterium psychrophilum in Susceptible Rainbow Trout from the Literature
Source: Pathogens. 2022 Nov 10;11(11):1318. doi: 10.3390/pathogens11111318 (PMC9692252; doi:10.3390/pathogens11111318)
Supplement: Supplementary file 1 [file pathogens-11-01318-s001.zip]

Archive with 1 entries (1 files):
- pathogens-1885810-supplementary.pdf
